# Supplementary material for: Genomic dissection of the 1994 Cronobacter sakazakii outbreak in a French neonatal intensive care unit
Source: BMC Genomics. 2015 Oct 5;16:750. doi: 10.1186/s12864-015-1961-y (PMC4594962; doi:10.1186/s12864-015-1961-y)
Supplement: Additional file 1: Table S1. — SNP analysis of strains giving co-ordinate and substitution for each isolate relative to the reference strain. (XLSX 35 kb) [file 12864_2015_1961_MOESM1_ESM.xlsx]

## Sheet: 703
#CHROM	POS	REF	ALT	QUAL	INFO
699	150535	T	A	176	DP=24;AF1=1;AC1=2;DP4=0,0,11,9;MQ=60;FQ=-87
699	228781	C	T	183	DP=40;AF1=1;AC1=2;DP4=0,0,19,21;MQ=60;FQ=-147
699	263822	A	G	221	DP=28;AF1=1;AC1=2;DP4=0,0,11,13;MQ=60;FQ=-99
699	274763	G	A	221	DP=33;AF1=1;AC1=2;DP4=0,0,16,13;MQ=60;FQ=-114
699	373436	G	A	175	DP=46;AF1=1;AC1=2;DP4=0,0,22,17;MQ=60;FQ=-144
699	514623	C	T	209	DP=42;AF1=1;AC1=2;DP4=0,0,15,19;MQ=60;FQ=-129
699	519855	C	T	152	DP=46;AF1=1;AC1=2;DP4=0,0,18,23;MQ=60;FQ=-150
699	540875	G	T	222	DP=25;AF1=1;AC1=2;DP4=0,0,8,15;MQ=60;FQ=-96
699	671609	C	A	201	DP=56;AF1=1;AC1=2;DP4=0,0,24,26;MQ=60;FQ=-178
699	799773	T	A	189	DP=25;AF1=1;AC1=2;DP4=0,0,12,12;MQ=60;FQ=-99
699	936939	C	G	222	DP=33;AF1=1;AC1=2;DP4=0,0,13,15;MQ=60;FQ=-111
699	958557	C	A	222	DP=41;AF1=1;AC1=2;DP4=1,0,17,20;MQ=60;FQ=-107;PV4=0.47,0.48,1,0.41
699	1066756	C	G	222	DP=39;AF1=1;AC1=2;DP4=0,0,15,18;MQ=60;FQ=-126
699	1117228	C	T	222	DP=47;AF1=1;AC1=2;DP4=0,0,19,26;MQ=60;FQ=-162
699	1219624	G	A	222	DP=26;AF1=1;AC1=2;DP4=0,0,13,12;MQ=60;FQ=-102
699	1233895	G	T	164	DP=19;AF1=1;AC1=2;DP4=0,0,10,5;MQ=60;FQ=-72
699	1313561	T	A	222	DP=31;AF1=1;AC1=2;DP4=0,0,14,15;MQ=60;FQ=-114
699	1369593	C	G	221	DP=35;AF1=1;AC1=2;DP4=0,0,16,15;MQ=60;FQ=-120
699	1383135	A	C	193	DP=43;AF1=1;AC1=2;DP4=0,0,18,20;MQ=60;FQ=-141
699	1430044	C	A	222	DP=40;AF1=1;AC1=2;DP4=0,0,19,18;MQ=60;FQ=-138
699	1565586	C	A	222	DP=33;AF1=1;AC1=2;DP4=0,0,13,18;MQ=60;FQ=-120
699	1860131	G	C	207	DP=27;AF1=1;AC1=2;DP4=0,0,11,13;MQ=60;FQ=-99
699	1868761	T	G	222	DP=36;AF1=1;AC1=2;DP4=0,0,12,16;MQ=60;FQ=-111
699	1880986	T	G	222	DP=38;AF1=1;AC1=2;DP4=0,0,16,18;MQ=60;FQ=-129
699	2060276	C	G	222	DP=43;AF1=1;AC1=2;DP4=0,0,12,24;MQ=60;FQ=-135
699	2173521	T	C	222	DP=33;AF1=1;AC1=2;DP4=0,0,17,12;MQ=60;FQ=-114
699	2199519	C	T	189	DP=40;AF1=1;AC1=2;DP4=1,0,21,15;MQ=60;FQ=-100;PV4=1,1.6e-07,1,1
699	2278219	A	C	175	DP=17;AF1=1;AC1=2;DP4=0,0,7,9;MQ=60;FQ=-75
699	2360530	G	C	222	DP=35;AF1=1;AC1=2;DP4=0,0,15,17;MQ=60;FQ=-123
699	2481708	C	T	186	DP=33;AF1=1;AC1=2;DP4=0,0,12,18;MQ=60;FQ=-117
699	2828047	G	C	140	DP=26;AF1=1;AC1=2;DP4=0,0,11,14;MQ=60;FQ=-102
699	2961273	T	A	181	DP=27;AF1=1;AC1=2;DP4=0,0,13,11;MQ=60;FQ=-99
699	2961526	A	C	222	DP=55;AF1=1;AC1=2;DP4=0,0,28,22;MQ=60;FQ=-178
699	2971376	A	G	217	DP=35;AF1=1;AC1=2;DP4=0,0,15,16;MQ=60;FQ=-120
699	3142699	C	T	222	DP=44;AF1=1;AC1=2;DP4=0,0,23,15;MQ=60;FQ=-141
699	3146365	G	T	222	DP=31;AF1=1;AC1=2;DP4=0,0,12,15;MQ=60;FQ=-108
699	3173720	T	A	222	DP=33;AF1=1;AC1=2;DP4=0,0,18,15;MQ=60;FQ=-126
699	3192907	G	A	201	DP=41;AF1=1;AC1=2;DP4=0,0,21,13;MQ=60;FQ=-129
699	3253349	C	T	222	DP=28;AF1=1;AC1=2;DP4=0,0,13,14;MQ=60;FQ=-108
699	3254070	G	C	189	DP=54;AF1=1;AC1=2;DP4=0,0,25,21;MQ=60;FQ=-165
699	3388411	G	A	184	DP=52;AF1=1;AC1=2;DP4=1,1,22,21;MQ=60;FQ=-87;PV4=1,1.8e-09,1,0.42
699	3397061	C	T	207	DP=38;AF1=1;AC1=2;DP4=0,0,18,18;MQ=60;FQ=-135
699	3407998	G	A	222	DP=26;AF1=1;AC1=2;DP4=0,0,11,8;MQ=60;FQ=-84
699	3459533	G	T	129	DP=32;AF1=1;AC1=2;DP4=0,0,14,13;MQ=60;FQ=-108
699	3467190	C	T	222	DP=22;AF1=1;AC1=2;DP4=0,0,8,12;MQ=60;FQ=-87
699	3474866	C	G	172	DP=42;AF1=1;AC1=2;DP4=0,0,18,20;MQ=60;FQ=-141
699	3538830	A	T	85	DP=31;AF1=1;AC1=2;DP4=0,0,5,5;MQ=60;FQ=-57
699	3538831	A	G	107	DP=31;AF1=1;AC1=2;DP4=0,0,7,5;MQ=60;FQ=-63
699	3543409	C	G	153	DP=33;AF1=1;AC1=2;DP4=0,0,15,10;MQ=60;FQ=-102
699	3881882	A	C	176	DP=28;AF1=1;AC1=2;DP4=0,0,15,10;MQ=60;FQ=-102
699	3883723	G	A	222	DP=48;AF1=1;AC1=2;DP4=0,1,17,18;MQ=60;FQ=-99;PV4=1,1,1,0.38
699	3892413	T	C	34.5	DP=19;AF1=1;AC1=2;DP4=0,0,4,0;MQ=53;FQ=-39
699	3892421	G	A	89	DP=21;AF1=1;AC1=2;DP4=0,0,16,0;MQ=46;FQ=-75
699	3892434	G	T	107	DP=24;AF1=1;AC1=2;DP4=0,0,16,3;MQ=48;FQ=-84
699	3892446	A	C	222	DP=26;AF1=1;AC1=2;DP4=0,0,16,5;MQ=49;FQ=-90
699	3892494	A	C	196	DP=33;AF1=1;AC1=2;DP4=0,0,17,9;MQ=52;FQ=-105
699	3892507	A	C	216	DP=33;AF1=1;AC1=2;DP4=0,0,17,11;MQ=53;FQ=-111
699	4046731	C	A	179	DP=41;AF1=1;AC1=2;DP4=0,0,18,20;MQ=60;FQ=-141
699	4066691	A	C	204	DP=45;AF1=1;AC1=2;DP4=0,0,18,19;MQ=60;FQ=-138
699	4271802	A	G	222	DP=34;AF1=1;AC1=2;DP4=0,0,15,15;MQ=60;FQ=-117
699	4377998	A	C	108	DP=15;AF1=1;AC1=2;DP4=0,0,1,10;MQ=60;FQ=-60
699	4569103	A	G	42.3	DP=8;AF1=1;AC1=2;DP4=0,0,1,4;MQ=24;FQ=-42
699	4671406	A	G	90	DP=10;AF1=1;AC1=2;DP4=0,0,5,5;MQ=18;FQ=-57

## Sheet: 708
#CHROM	POS	REF	ALT	QUAL	INFO
699	69428	G	A	208	DP=50;AF1=1;AC1=2;DP4=1,0,23,23;MQ=60;FQ=-130;PV4=1,1.9e-05,1,0.37
699	73872	A	C	199	DP=37;AF1=1;AC1=2;DP4=0,0,22,7;MQ=58;FQ=-114
699	73911	C	T	182	DP=47;AF1=1;AC1=2;DP4=0,0,25,14;MQ=59;FQ=-144
699	139327	C	T	195	DP=53;AF1=1;AC1=2;DP4=0,0,22,22;MQ=60;FQ=-159
699	263822	A	G	222	DP=32;AF1=1;AC1=2;DP4=0,0,15,16;MQ=60;FQ=-120
699	274147	A	C	222	DP=48;AF1=1;AC1=2;DP4=0,0,25,22;MQ=60;FQ=-168
699	816828	A	T	222	DP=57;AF1=1;AC1=2;DP4=0,0,27,23;MQ=60;FQ=-178
699	826814	T	G	222	DP=64;AF1=1;AC1=2;DP4=0,0,27,33;MQ=60;FQ=-208
699	856985	T	G	164	DP=48;AF1=1;AC1=2;DP4=0,0,22,16;MQ=60;FQ=-141
699	887074	A	T	222	DP=50;AF1=1;AC1=2;DP4=0,0,25,20;MQ=60;FQ=-162
699	1017848	C	T	172	DP=39;AF1=1;AC1=2;DP4=0,0,19,19;MQ=60;FQ=-141
699	1224729	C	G	222	DP=46;AF1=1;AC1=2;DP4=0,0,21,19;MQ=60;FQ=-147
699	1225523	G	A	196	DP=77;AF1=1;AC1=2;DP4=0,0,33,37;MQ=60;FQ=-238
699	1281251	G	T	222	DP=52;AF1=1;AC1=2;DP4=0,0,23,22;MQ=60;FQ=-162
699	1383135	A	C	175	DP=49;AF1=1;AC1=2;DP4=0,0,22,20;MQ=60;FQ=-153
699	1469263	T	C	187	DP=52;AF1=1;AC1=2;DP4=0,0,24,24;MQ=60;FQ=-171
699	1868761	T	G	222	DP=36;AF1=1;AC1=2;DP4=0,0,12,18;MQ=60;FQ=-117
699	1871525	G	A	209	DP=34;AF1=1;AC1=2;DP4=0,0,11,15;MQ=60;FQ=-105
699	1880986	T	G	222	DP=49;AF1=1;AC1=2;DP4=0,0,20,20;MQ=60;FQ=-147
699	1943555	T	C	190	DP=62;AF1=1;AC1=2;DP4=0,0,27,31;MQ=60;FQ=-202
699	2123445	G	T	219	DP=56;AF1=1;AC1=2;DP4=0,0,27,21;MQ=60;FQ=-171
699	2245779	G	T	222	DP=56;AF1=1;AC1=2;DP4=0,0,28,26;MQ=60;FQ=-190
699	2278219	A	C	222	DP=58;AF1=1;AC1=2;DP4=0,0,25,29;MQ=60;FQ=-190
699	2594035	C	A	200	DP=65;AF1=1;AC1=2;DP4=0,0,21,36;MQ=60;FQ=-199
699	2933806	C	T	127	DP=37;AF1=1;AC1=2;DP4=0,0,20,12;MQ=60;FQ=-123
699	2961526	A	C	222	DP=54;AF1=1;AC1=2;DP4=0,0,25,21;MQ=60;FQ=-165
699	2971376	A	G	220	DP=57;AF1=1;AC1=2;DP4=0,0,24,25;MQ=60;FQ=-175
699	3392250	A	T	159	DP=62;AF1=1;AC1=2;DP4=0,0,28,25;MQ=60;FQ=-187
699	3474866	C	G	159	DP=42;AF1=1;AC1=2;DP4=0,0,19,16;MQ=60;FQ=-132
699	3727502	T	C	210	DP=36;AF1=1;AC1=2;DP4=0,0,17,14;MQ=60;FQ=-120
699	3892421	G	A	90	DP=12;AF1=1;AC1=2;DP4=0,0,8,1;MQ=44;FQ=-54
699	3892434	G	T	69	DP=12;AF1=1;AC1=2;DP4=0,0,7,2;MQ=44;FQ=-54
699	3892446	A	C	175	DP=14;AF1=1;AC1=2;DP4=0,0,8,3;MQ=47;FQ=-60
699	3892494	A	C	188	DP=24;AF1=1;AC1=2;DP4=0,0,15,7;MQ=53;FQ=-93
699	3892507	A	C	200	DP=29;AF1=1;AC1=2;DP4=0,0,17,9;MQ=54;FQ=-105
699	3895618	C	T	222	DP=58;AF1=1;AC1=2;DP4=0,0,24,29;MQ=60;FQ=-187
699	3981054	G	T	222	DP=66;AF1=1;AC1=2;DP4=0,0,32,32;MQ=60;FQ=-220
699	4115052	A	C	123	DP=14;AF1=1;AC1=2;DP4=0,0,2,10;MQ=60;FQ=-63
699	4189098	G	A	202	DP=50;AF1=1;AC1=2;DP4=0,0,24,23;MQ=60;FQ=-168
699	4244570	C	T	58	DP=15;AF1=1;AC1=2;DP4=0,0,9,0;MQ=53;FQ=-54
699	4265996	G	C	222	DP=58;AF1=1;AC1=2;DP4=0,0,23,22;MQ=60;FQ=-162
699	4271802	A	G	222	DP=48;AF1=1;AC1=2;DP4=0,0,21,23;MQ=60;FQ=-159
699	4292514	C	A	222	DP=72;AF1=1;AC1=2;DP4=0,0,36,35;MQ=60;FQ=-241
699	4322082	C	A	110	DP=48;AF1=1;AC1=2;DP4=3,3,25,3;MQ=49;FQ=-37;PV4=0.053,0.0019,1,0.28
699	4322121	T	C	113	DP=61;AF1=1;AC1=2;DP4=0,3,33,8;MQ=54;FQ=-99;PV4=0.012,1.6e-17,1,1
699	4377998	A	C	156	DP=17;AF1=1;AC1=2;DP4=0,0,6,10;MQ=54;FQ=-75
699	4437526	A	T	222	DP=64;AF1=1;AC1=2;DP4=0,0,30,27;MQ=60;FQ=-199
699	4569103	A	G	147	DP=32;AF1=1;AC1=2;DP4=1,1,9,12;MQ=36;FQ=-50;PV4=1,1,0.12,0.13
699	4669120	A	G	118	DP=14;AF1=1;AC1=2;DP4=0,0,7,7;MQ=19;FQ=-69
699	4669882	T	A	45.1	DP=8;AF1=1;AC1=2;DP4=0,0,3,4;MQ=16;FQ=-48
699	4670263	G	A	113	DP=16;AF1=1;AC1=2;DP4=0,0,8,8;MQ=18;FQ=-75
699	4671406	A	G	94	DP=12;AF1=1;AC1=2;DP4=0,0,6,6;MQ=17;FQ=-63

## Sheet: 696
#CHROM	POS	REF	ALT	QUAL	INFO
699	3892409	G	A	117	DP=30;AF1=1;AC1=2;DP4=0,0,4,7;MQ=55;FQ=-60
699	3892413	T	C	130	DP=32;AF1=1;AC1=2;DP4=0,0,4,7;MQ=58;FQ=-60
699	3892421	G	A	192	DP=36;AF1=1;AC1=2;DP4=0,0,23,9;MQ=52;FQ=-123
699	3892434	G	T	131	DP=41;AF1=1;AC1=2;DP4=0,0,26,11;MQ=53;FQ=-138
699	3892446	A	C	222	DP=46;AF1=1;AC1=2;DP4=0,0,29,11;MQ=54;FQ=-147
699	3892494	A	C	213	DP=67;AF1=1;AC1=2;DP4=0,0,37,19;MQ=55;FQ=-196
699	3892507	A	C	222	DP=74;AF1=1;AC1=2;DP4=0,0,40,22;MQ=55;FQ=-214
699	4115052	A	C	98	DP=9;AF1=1;AC1=2;DP4=0,0,1,8;MQ=60;FQ=-54
699	4244570	C	T	150	DP=26;AF1=1;AC1=2;DP4=0,0,17,4;MQ=52;FQ=-90
699	4377998	A	C	210	DP=27;AF1=1;AC1=2;DP4=0,0,10,15;MQ=56;FQ=-102
699	4569103	A	G	125	DP=19;AF1=1;AC1=2;DP4=0,0,5,8;MQ=26;FQ=-66
699	4670263	G	A	48.1	DP=8;AF1=1;AC1=2;DP4=0,0,3,4;MQ=16;FQ=-48
699	4671406	A	G	131	DP=18;AF1=1;AC1=2;DP4=0,0,9,9;MQ=18;FQ=-81
699	4672930	C	G	84	DP=10;AF1=1;AC1=2;DP4=0,0,5,4;MQ=18;FQ=-54

## Sheet: 690
#CHROM	POS	REF	ALT	QUAL	INFO
699	263822	A	G	171	DP=16;AF1=1;AC1=2;DP4=0,0,7,6;MQ=60;FQ=-66
699	274147	A	C	201	DP=9;AF1=1;AC1=2;DP4=0,0,5,4;MQ=60;FQ=-54
699	319456	C	T	222	DP=37;AF1=1;AC1=2;DP4=0,0,18,17;MQ=60;FQ=-132
699	373436	G	A	84.2	DP=54;AF1=1;AC1=2;DP4=2,2,24,22;MQ=60;FQ=-44;PV4=1,9.2e-16,1,1
699	514623	C	T	202	DP=51;AF1=1;AC1=2;DP4=0,0,21,21;MQ=60;FQ=-153
699	519855	C	T	154	DP=46;AF1=1;AC1=2;DP4=1,0,23,18;MQ=60;FQ=-115;PV4=1,2.8e-06,1,0.39
699	540875	G	T	222	DP=34;AF1=1;AC1=2;DP4=0,0,12,17;MQ=60;FQ=-114
699	671609	C	A	162	DP=40;AF1=1;AC1=2;DP4=1,0,18,15;MQ=60;FQ=-91;PV4=1,1.9e-07,1,1
699	799773	T	A	198	DP=30;AF1=1;AC1=2;DP4=0,0,11,15;MQ=60;FQ=-105
699	828638	C	G	97	DP=38;AF1=1;AC1=2;DP4=0,0,3,6;MQ=60;FQ=-54
699	828639	A	T	90	DP=38;AF1=1;AC1=2;DP4=0,0,3,6;MQ=60;FQ=-54
699	907006	G	A	211	DP=29;AF1=1;AC1=2;DP4=0,0,11,14;MQ=60;FQ=-102
699	936939	C	G	221	DP=51;AF1=1;AC1=2;DP4=0,0,24,22;MQ=60;FQ=-165
699	958557	C	A	222	DP=60;AF1=1;AC1=2;DP4=0,0,22,25;MQ=60;FQ=-165
699	1093780	C	T	190	DP=47;AF1=1;AC1=2;DP4=2,0,17,24;MQ=60;FQ=-85;PV4=0.19,2.7e-10,1,0.33
699	1141817	A	G	222	DP=31;AF1=1;AC1=2;DP4=0,0,12,13;MQ=60;FQ=-102
699	1219624	G	A	220	DP=31;AF1=1;AC1=2;DP4=0,0,14,14;MQ=60;FQ=-111
699	1383135	A	C	175	DP=44;AF1=1;AC1=2;DP4=0,0,21,19;MQ=60;FQ=-147
699	1430044	C	A	222	DP=30;AF1=1;AC1=2;DP4=0,0,14,13;MQ=60;FQ=-108
699	1817434	G	T	218	DP=39;AF1=1;AC1=2;DP4=0,0,18,17;MQ=60;FQ=-132
699	1868761	T	G	207	DP=26;AF1=1;AC1=2;DP4=0,0,12,9;MQ=60;FQ=-90
699	1880986	T	G	219	DP=44;AF1=1;AC1=2;DP4=0,0,20,19;MQ=60;FQ=-144
699	2060276	C	G	222	DP=48;AF1=1;AC1=2;DP4=0,0,22,21;MQ=60;FQ=-156
699	2219407	G	C	216	DP=28;AF1=1;AC1=2;DP4=0,0,13,12;MQ=60;FQ=-102
699	2329483	G	C	187	DP=24;AF1=1;AC1=2;DP4=0,0,13,8;MQ=60;FQ=-90
699	2360530	G	C	222	DP=30;AF1=1;AC1=2;DP4=0,0,11,13;MQ=60;FQ=-99
699	2481708	C	T	193	DP=32;AF1=1;AC1=2;DP4=0,0,14,16;MQ=60;FQ=-117
699	2502345	G	A	222	DP=30;AF1=1;AC1=2;DP4=0,0,12,15;MQ=60;FQ=-108
699	2683788	G	C	222	DP=28;AF1=1;AC1=2;DP4=0,0,14,9;MQ=60;FQ=-96
699	2828047	G	C	143	DP=34;AF1=1;AC1=2;DP4=0,0,14,14;MQ=60;FQ=-111
699	2832094	C	T	222	DP=41;AF1=1;AC1=2;DP4=0,0,15,20;MQ=60;FQ=-132
699	2906062	G	A	222	DP=39;AF1=1;AC1=2;DP4=0,0,19,19;MQ=60;FQ=-141
699	2949228	G	T	212	DP=37;AF1=1;AC1=2;DP4=0,1,18,14;MQ=60;FQ=-98;PV4=0.45,0.13,1,0.42
699	2961526	A	C	222	DP=34;AF1=1;AC1=2;DP4=0,0,18,14;MQ=60;FQ=-123
699	2971376	A	G	222	DP=37;AF1=1;AC1=2;DP4=0,0,12,17;MQ=60;FQ=-114
699	3146365	G	T	222	DP=33;AF1=1;AC1=2;DP4=0,0,15,14;MQ=60;FQ=-114
699	3173720	T	A	222	DP=43;AF1=1;AC1=2;DP4=0,0,16,19;MQ=60;FQ=-132
699	3253349	C	T	222	DP=39;AF1=1;AC1=2;DP4=0,0,16,19;MQ=60;FQ=-132
699	3254070	G	C	197	DP=39;AF1=1;AC1=2;DP4=0,0,17,18;MQ=60;FQ=-132
699	3388411	G	A	222	DP=48;AF1=1;AC1=2;DP4=0,0,18,18;MQ=60;FQ=-135
699	3392250	A	T	156	DP=45;AF1=1;AC1=2;DP4=0,0,17,16;MQ=60;FQ=-126
699	3396450	T	A	222	DP=63;AF1=1;AC1=2;DP4=0,0,26,27;MQ=60;FQ=-187
699	3459533	G	T	129	DP=44;AF1=1;AC1=2;DP4=0,0,23,14;MQ=60;FQ=-138
699	3474866	C	G	154	DP=38;AF1=1;AC1=2;DP4=0,0,17,14;MQ=60;FQ=-120
699	3503773	C	A	222	DP=33;AF1=1;AC1=2;DP4=0,0,13,13;MQ=60;FQ=-105
699	3503900	T	C	159	DP=29;AF1=1;AC1=2;DP4=0,0,13,10;MQ=60;FQ=-96
699	3835404	A	T	206	DP=22;AF1=1;AC1=2;DP4=0,0,9,11;MQ=60;FQ=-87
699	3892421	G	A	92	DP=13;AF1=1;AC1=2;DP4=0,0,8,5;MQ=35;FQ=-66
699	3892434	G	T	88	DP=19;AF1=1;AC1=2;DP4=0,0,11,7;MQ=43;FQ=-81
699	3892446	A	C	222	DP=21;AF1=1;AC1=2;DP4=0,0,13,6;MQ=46;FQ=-84
699	3892494	A	C	165	DP=24;AF1=1;AC1=2;DP4=0,0,14,8;MQ=48;FQ=-93
699	3892507	A	C	159	DP=25;AF1=1;AC1=2;DP4=0,0,14,8;MQ=48;FQ=-93
699	3996933	G	A	169	DP=35;AF1=1;AC1=2;DP4=0,0,17,14;MQ=60;FQ=-120
699	4046731	C	A	135	DP=43;AF1=1;AC1=2;DP4=1,1,16,16;MQ=60;FQ=-61;PV4=1,1.2e-07,1,1
699	4066691	A	C	197	DP=40;AF1=1;AC1=2;DP4=0,0,15,18;MQ=60;FQ=-126
699	4102914	G	T	222	DP=42;AF1=1;AC1=2;DP4=0,0,18,18;MQ=60;FQ=-135
699	4115052	A	C	101	DP=8;AF1=1;AC1=2;DP4=0,0,2,6;MQ=60;FQ=-51
699	4244570	C	T	65.1	DP=8;AF1=1;AC1=2;DP4=0,0,6,1;MQ=48;FQ=-48
699	4271802	A	G	222	DP=39;AF1=1;AC1=2;DP4=0,0,16,18;MQ=60;FQ=-129
699	4377998	A	C	138	DP=16;AF1=1;AC1=2;DP4=0,0,2,12;MQ=60;FQ=-69
699	4527839	G	A	201	DP=25;AF1=1;AC1=2;DP4=0,0,13,11;MQ=60;FQ=-99
699	4569103	A	G	114	DP=18;AF1=1;AC1=2;DP4=0,0,2,9;MQ=32;FQ=-60
699	4571145	A	G	121	DP=46;AF1=1;AC1=2;DP4=1,1,15,19;MQ=60;FQ=-60;PV4=1,9.2e-10,1,0.41
699	4667322	T	A	215	DP=30;AF1=1;AC1=2;DP4=0,0,15,14;MQ=60;FQ=-114

## Sheet: 691
#CHROM	POS	REF	ALT	QUAL	INFO
701	534522	G	A	222	DP=31;AF1=1;AC1=2;DP4=0,0,10,18;MQ=60;FQ=-111
701	1034217	T	G	222	DP=44;AF1=1;AC1=2;DP4=0,0,19,19;MQ=60;FQ=-141
701	4290076	A	G	162	DP=14;AF1=1;AC1=2;DP4=0,0,8,5;MQ=60;FQ=-66
701	4408312	T	G	150	DP=20;AF1=1;AC1=2;DP4=0,0,11,4;MQ=60;FQ=-72
701	4290042	A	T	133	DP=12;AF1=1;AC1=2;DP4=0,0,8,3;MQ=60;FQ=-60
701	4290083	T	G	115	DP=14;AF1=1;AC1=2;DP4=0,0,7,5;MQ=60;FQ=-63
701	2490850	T	G	94	DP=12;AF1=1;AC1=2;DP4=0,0,2,10;MQ=59;FQ=-63
701	2490881	A	C	90	DP=8;AF1=1;AC1=2;DP4=0,0,2,6;MQ=59;FQ=-51
701	4411825	G	A	59.1	DP=8;AF1=1;AC1=2;DP4=0,0,3,3;MQ=19;FQ=-45

## Sheet: 709
#CHROM	POS	REF	ALT	QUAL	INFO
701	1034217	T	G	222	DP=69;AF1=1;AC1=2;DP4=0,0,30,28;MQ=60;FQ=-202
701	2490850	T	G	119	DP=18;AF1=1;AC1=2;DP4=0,0,3,12;MQ=60;FQ=-72
701	2490881	A	C	59	DP=11;AF1=1;AC1=2;DP4=0,0,0,8;MQ=60;FQ=-51
701	4289946	A	G	52.1	DP=8;AF1=1;AC1=2;DP4=0,0,5,1;MQ=60;FQ=-45
701	4289960	T	A	48.1	DP=8;AF1=1;AC1=2;DP4=0,0,5,1;MQ=60;FQ=-45
701	4289979	A	G	91.1	DP=8;AF1=1;AC1=2;DP4=0,0,5,2;MQ=60;FQ=-48
701	4290017	G	T	117	DP=13;AF1=1;AC1=2;DP4=0,0,8,3;MQ=60;FQ=-60
701	4290021	T	G	152	DP=13;AF1=1;AC1=2;DP4=0,0,8,4;MQ=60;FQ=-63
701	4290042	A	T	160	DP=17;AF1=1;AC1=2;DP4=0,0,10,4;MQ=60;FQ=-69
701	4290076	A	G	200	DP=19;AF1=1;AC1=2;DP4=0,0,12,6;MQ=60;FQ=-81
701	4290083	T	G	159	DP=19;AF1=1;AC1=2;DP4=0,0,11,7;MQ=59;FQ=-81
701	4395312	T	C	78	DP=10;AF1=1;AC1=2;DP4=0,0,5,5;MQ=19;FQ=-57
701	4411825	G	A	93	DP=10;AF1=1;AC1=2;DP4=0,0,5,5;MQ=19;FQ=-57

## Sheet: 695
#CHROM	POS	REF	ALT	QUAL	INFO
701	217035	C	A	222	DP=42;AF1=1;AC1=2;DP4=0,0,21,17;MQ=60;FQ=-141
701	1034217	T	G	220	DP=47;AF1=1;AC1=2;DP4=0,0,21,19;MQ=60;FQ=-147
701	2039892	G	T	222	DP=73;AF1=1;AC1=2;DP4=0,0,30,36;MQ=60;FQ=-226
701	2372981	T	C	222	DP=40;AF1=1;AC1=2;DP4=0,0,20,17;MQ=60;FQ=-138
701	2490850	T	G	156	DP=19;AF1=1;AC1=2;DP4=0,0,7,11;MQ=55;FQ=-81
701	2490881	A	C	118	DP=12;AF1=1;AC1=2;DP4=0,0,4,8;MQ=53;FQ=-63
701	3504433	C	T	213	DP=47;AF1=1;AC1=2;DP4=0,0,25,18;MQ=60;FQ=-156
701	4290042	A	T	65.1	DP=10;AF1=1;AC1=2;DP4=0,0,7,0;MQ=60;FQ=-48
701	4290076	A	G	177	DP=17;AF1=1;AC1=2;DP4=0,0,10,5;MQ=60;FQ=-72
701	4290083	T	G	144	DP=18;AF1=1;AC1=2;DP4=0,0,12,5;MQ=60;FQ=-78
701	4411825	G	A	60.1	DP=8;AF1=1;AC1=2;DP4=0,0,4,3;MQ=18;FQ=-48

## Sheet: 692
#CHROM	POS	REF	ALT	QUAL	INFO
701	1034217	T	G	222	DP=53;AF1=1;AC1=2;DP4=0,0,25,23;MQ=60;FQ=-171
701	2490850	T	G	146	DP=21;AF1=1;AC1=2;DP4=0,0,8,12;MQ=57;FQ=-87
701	2490881	A	C	126	DP=15;AF1=1;AC1=2;DP4=0,0,4,9;MQ=55;FQ=-66
701	4289960	T	A	73	DP=9;AF1=1;AC1=2;DP4=0,0,7,2;MQ=59;FQ=-54
701	4289979	A	G	110	DP=13;AF1=1;AC1=2;DP4=0,0,9,2;MQ=60;FQ=-60
701	4290017	G	T	138	DP=18;AF1=1;AC1=2;DP4=0,0,11,4;MQ=60;FQ=-72
701	4290021	T	G	155	DP=19;AF1=1;AC1=2;DP4=0,0,11,4;MQ=60;FQ=-72
701	4290042	A	T	181	DP=20;AF1=1;AC1=2;DP4=0,0,12,5;MQ=60;FQ=-78
701	4290076	A	G	198	DP=23;AF1=1;AC1=2;DP4=0,0,13,7;MQ=60;FQ=-87
701	4290083	T	G	169	DP=23;AF1=1;AC1=2;DP4=0,0,14,9;MQ=60;FQ=-96
701	4395312	T	C	97	DP=15;AF1=1;AC1=2;DP4=0,0,7,7;MQ=19;FQ=-69
701	4408312	T	G	189	DP=21;AF1=1;AC1=2;DP4=0,0,10,9;MQ=51;FQ=-84
701	4411825	G	A	152	DP=28;AF1=1;AC1=2;DP4=0,0,14,14;MQ=19;FQ=-111
701	4412206	A	G	96	DP=12;AF1=1;AC1=2;DP4=0,0,6,6;MQ=17;FQ=-63
701	4552879	T	G	97	DP=10;AF1=1;AC1=2;DP4=0,0,5,5;MQ=19;FQ=-57

## Sheet: 702
#CHROM	POS	REF	ALT	QUAL	INFO
701	1034217	T	G	185	DP=17;AF1=1;AC1=2;DP4=0,0,6,9;MQ=60;FQ=-72
701	3280492	C	T	191	DP=42;AF1=1;AC1=2;DP4=0,0,18,18;MQ=60;FQ=-135
701	4289946	A	G	49	DP=9;AF1=1;AC1=2;DP4=0,0,7,1;MQ=59;FQ=-51
701	4289960	T	A	53	DP=9;AF1=1;AC1=2;DP4=0,0,7,1;MQ=59;FQ=-51
701	4289979	A	G	110	DP=11;AF1=1;AC1=2;DP4=0,0,7,2;MQ=59;FQ=-54
701	4290017	G	T	96	DP=15;AF1=1;AC1=2;DP4=0,0,9,3;MQ=59;FQ=-63
701	4290021	T	G	157	DP=15;AF1=1;AC1=2;DP4=0,0,9,4;MQ=59;FQ=-66
701	4290042	A	T	161	DP=17;AF1=1;AC1=2;DP4=0,0,10,5;MQ=59;FQ=-72
701	4290076	A	G	187	DP=20;AF1=1;AC1=2;DP4=0,0,13,6;MQ=60;FQ=-84
701	4290083	T	G	144	DP=20;AF1=1;AC1=2;DP4=0,0,12,7;MQ=60;FQ=-84

## Sheet: 694
#CHROM	POS	REF	ALT	QUAL	INFO
701	1034217	T	G	222	DP=33;AF1=1;AC1=2;DP4=0,0,12,19;MQ=60;FQ=-120
701	2490850	T	G	69	DP=10;AF1=1;AC1=2;DP4=0,0,2,7;MQ=53;FQ=-54
701	2490881	A	C	66	DP=8;AF1=1;AC1=2;DP4=0,0,2,6;MQ=52;FQ=-51
701	4290042	A	T	94	DP=10;AF1=1;AC1=2;DP4=0,0,9,1;MQ=57;FQ=-57
701	4290076	A	G	104	DP=14;AF1=1;AC1=2;DP4=0,0,12,1;MQ=58;FQ=-66
701	4290083	T	G	97	DP=15;AF1=1;AC1=2;DP4=0,0,12,2;MQ=56;FQ=-69
701	4406485	A	G	198	DP=33;AF1=1;AC1=2;DP4=0,0,14,16;MQ=46;FQ=-117
701	4408312	T	G	88	DP=9;AF1=1;AC1=2;DP4=0,0,7,1;MQ=57;FQ=-51

[truncated: 9 more sheets: 712, 711, 730, 698, Cluster 3, 693, 713, 714, 715]
